# Supplementary material for: Exploring immune response toward transplanted human kidney tissues assembled from organoid building blocks
Source: iScience. 2024 Sep 13;27(10):110957. doi: 10.1016/j.isci.2024.110957 (PMC11471229; doi:10.1016/j.isci.2024.110957)
Supplement: Table S3. List of differently expressed genes in transplanted kidney tissues from NSG mice reconstituted with versus without allogeneic human immune cells, related to Figure 8 [file mmc2.xlsx]

## Sheet: Sheet1
	Log2 fold change	P-value
CXCL10	11.8	0.00015
CXCL9	9.69	0.000725
CXCL11	9.47	0.000765
GZMA	9.05	0.000591
OAS2	8.7	0.000692
IL2RB	8.57	0.000584
IDO1	8.29	0.0121
GNLY	8.03	0.00136
LCK	7.88	0.000859
IL16	7.8	0.000548
GBP4	7.71	0.000435
CD48	7.6	0.00208
LGALS9	7.58	0.00137
CD3D	7.54	0.0207
LAG3	7.27	0.000632
MX1	7.14	0.00121
CCL5	7.11	0.00127
CCL19	6.98	0.00092
ZAP70	6.93	0.00228
IRF8	6.59	0.00216
IL10RA	6.58	0.000905
OAS1	6.53	0.00124
PTPRC	6.44	0.0298
IL7R	6.33	0.0242
CXCR6	6.23	0.0257
IL2RG	6.19	0.00332
TIGIT	6.19	0.0044
TAP1	6.18	0.000551
LTB	6.15	0.0302
IFI27	6.12	0.00124
APOL6	5.72	0.000677
CD40LG	5.58	0.00541
CD5	5.49	0.0259
CXCL13	5.4	0.00417
CXCL2	5.17	0.00391
HLA-DPA1	5.16	0.00225
CD6	5.16	0.00353
PSMB9	5.1	0.00195
ITGB2	5.03	0.00234
SH2D1A	4.95	0.00795
IRF1	4.91	0.000393
CD74	4.86	0.00118
TNFRSF1B	4.82	0.00366
KLRB1	4.76	0.0257
HLA-B	4.71	0.000287
HLA-DRA	4.71	0.00623
PSMB10	4.7	0.00035
IFIT3	4.3	0.00311
GBP1	4.28	0.00244
GBP2	4.28	0.00332
OAS3	4.23	0.00605
CD96	4.13	0.00583
CTSS	4.11	0.00298
RSAD2	4.08	0.00616
TNFSF4	3.98	0.00506
CD28	3.96	0.00965
HLA-DMA	3.95	0.0176
STAT4	3.94	0.00514
ICAM1	3.93	0.00429
ITGAL	3.86	0.0251
HLA-DRB1	3.85	0.0073
B2M	3.79	0.000575
TAPBPL	3.75	0.000853
CXCL1	3.74	0.0161
HLA-E	3.7	0.000689
TAP2	3.66	0.0014
IFIH1	3.66	0.00387
DUSP2	3.54	0.00273
CCR5	3.52	0.0296
PARP12	3.51	0.0114
IL15	3.49	0.00321
IRF7	3.4	0.00667
GIMAP4	3.4	0.0255
HLA-DPB1	3.36	0.00927
STAT1	3.29	0.000586
CD3E	3.24	0.0132
HLA-DMB	3.24	0.0141
CASP1	3.16	0.0288
PTGER4	3.13	0.00996
JAK3	3.11	0.00193
ISG15	3.06	0.00589
HLA-C	3.05	0.000983
PSMB8	2.98	0.00209
NLRC5	2.95	0.0412
MAP3K8	2.85	0.0142
HLA-A	2.84	0.00211
HLA-F	2.84	0.00367
TNF	2.81	0.0256
TNFAIP6	2.79	0.0163
CD45RO	2.78	0.0481
IFI6	2.76	0.0271
CCL2	2.72	0.00847
PARP9	2.69	0.0043
PDZK1IP1	2.68	0.0261
ICOSLG	2.66	0.0108
ITGA4	2.62	0.00271
TNFRSF9	2.62	0.0107
TRAF1	2.56	0.00474
CD58	2.56	0.00608
IFI35	2.56	0.0284
CASP8	2.55	0.0122
TNFRSF14	2.49	0.0148
TYMP	2.47	0.0146
TNFAIP3	2.45	0.0125
BIRC3	2.43	0.0127
GPSM3	2.42	0.00786
DUSP5	2.39	0.00815
IL32	2.39	0.016
TICAM1	2.38	0.0158
DTX3L	2.31	0.00246
TAPBP	2.29	0.00152
PIK3CD	2.29	0.0135
VCAM1	2.29	0.0276
TLR3	2.28	0.00625
IFITM1	2.23	0.0041
PDK1	2.21	0.0301
MICB	2.2	0.0285
NFKB2	2.18	0.0047
SLC7A5	2.18	0.0141
HERC6	2.16	0.00993
SBNO2	2.11	0.0072
FAS	2.05	0.00816
IFIT1	2.01	0.0263
SOCS1	1.96	0.0088
IFIT2	1.93	0.0414
NFATC2	1.91	0.0171
UBA7	1.86	0.00119
ERO1A	1.86	0.0388
VEGFA	1.85	0.0447
CD47	1.82	0.00973
MB21D1	1.82	0.0109
SAMD9	1.81	0.0237
RELB	1.76	0.00767
NFKBIA	1.76	0.0189
CD44	1.74	0.00703
CD4	1.71	0.00856
KAT2B	1.71	0.0198
IRF9	1.69	0.00207
CD40	1.65	0.0144
BBC3	1.63	0.00224
STAT2	1.6	0.00849
ATF3	1.59	0.00556
CX3CL1	1.56	0.0192
ENO1	1.56	0.0498
TMEM173	1.52	0.00316
CEBPB	1.51	0.0159
JAK2	1.5	0.0207
CSF1	1.5	0.0317
SNAI1	-2	0.0157
CDKN2A	-2.05	0.0221
